# Supplementary material for: Incidence and Prognostic Factors of Radial Artery Occlusion in Transradial Coronary Catheterization
Source: J Clin Med. 2024 Jun 1;13(11):3276. doi: 10.3390/jcm13113276 (PMC11173088; doi:10.3390/jcm13113276)
Supplement: Supplementary file 1 [file jcm-13-03276-s001.zip]

Archive with 1 entries (1 files):
- jcm-2974994-supplementary.pdf
